# Supplementary material for: Coffee Compounds Protection Against Lipotoxicity Is Associated with Lipid Droplet Formation and Antioxidant Response in Primary Rat Hepatocytes
Source: Antioxidants (Basel). 2025 Jan 31;14(2):175. doi: 10.3390/antiox14020175 (PMC11851918; doi:10.3390/antiox14020175)
Supplement: Supplementary file 1 [file antioxidants-14-00175-s001.zip]

Archive with 1 entries (1 files):
- antioxidants-3352449-supplementary.pdf
